# Supplementary material for: MOTCS: A Cancer Subtype Classification and Key Biomarker Recognition Model Based on Multi-Omics Data Integration of Transformer
Source: Int J Mol Sci. 2026 May 10;27(10):4237. doi: 10.3390/ijms27104237 (PMC13207841; doi:10.3390/ijms27104237)
Supplement: Supplementary file 1 [file ijms-27-04237-s001.zip]

Archive with 1 entries (1 files):
- ijms-4216035-supplementary.pdf
